# Supplementary material for: Relative Contributions of Functional Capacity and Inflammatory Activity to Quality of Life in Heart Failure with Preserved Ejection Fraction
Source: Biomedicines. 2026 Jun 2;14(6):1270. doi: 10.3390/biomedicines14061270 (PMC13297599; doi:10.3390/biomedicines14061270)
Supplement: Supplementary file 1 [file biomedicines-14-01270-s001.zip]

Archive with 1 entries (1 files):
- biomedicines-4205512-supplementary.pdf
